# Supplementary material for: Optical-CT 3D Dosimetry Using Fresnel Lenses with Minimal Refractive-Index Matching Fluid
Source: PLoS One. 2016 Mar 28;11(3):e0152606. doi: 10.1371/journal.pone.0152606 (PMC4809618; doi:10.1371/journal.pone.0152606)
Supplement: S3 File — (ZIP) [file pone.0152606.s003.zip]

Archive with 1 entries (1 files):
- IMRT.mat
